# Supplementary material for: Effects of Renal Denervation on the Enhanced Renal Vascular Responsiveness to Angiotensin II in High-Output Heart Failure: Angiotensin II Receptor Binding Assessment and Functional Studies in Ren-2 Transgenic Hypertensive Rats
Source: Biomedicines. 2021 Nov 30;9(12):1803. doi: 10.3390/biomedicines9121803 (PMC8698780; doi:10.3390/biomedicines9121803)
Supplement: Supplementary file 1 [file biomedicines-09-01803-s001.zip]

Archive with 1 entries (1 files):
- biomedicines-1411280-supplementary.pdf
